# Supplementary material for: MrMYB6 From Chinese Bayberry (Myrica rubra) Negatively Regulates Anthocyanin and Proanthocyanidin Accumulation
Source: Front Plant Sci. 2021 Jun 18;12:685654. doi: 10.3389/fpls.2021.685654 (PMC8253226; doi:10.3389/fpls.2021.685654)
Supplement: Supplementary Table 1 — Primers used in this study. [file Table_1.XLS]

## Sheet: Sheet1
Table S1. Primers used in this study.
Accession number	Primers	Sequences (5' to 3')	Purpose
c24596_g1	qMrMYB6-F	TAGGCAATACTGACAGGGTTTC	qRT-PCR
	qMrMYB6-R	ACGAGAGCAACAGGAGGAG
GQ340770	MrACT-F	AATGGAACTGGAATGGTCAAGG
	MrACT-R	CCCGACATAGGCATCTTTCTG
AM827419	qNtLAR-F	ACCTGCTTCTCTTTGGGAAAC
	qNtLAR-R	GCAAACTTCAAGGTCCTTTACG
AM791704	qNtANR1-F	CCAATATGACAGCAGCAATGAC
	qNtANR1-R	AAGATGCGGTTGGAGAAGATG
DW003895	qNtANR2-F	CCAATATGACAGCAGCAATGAC
	qNtANR2-R	AAGATGCGGTTGGAGAAGATG
AF311783	qNtCHS-F	TCGGTCAAGCGGTTCAT
	qNtCHS-R	GTCATTGGGTCCACGAAAC
AB213651	qNtCHI-F	ATTGAAGGGAAGTTTGTGAAGT
	qNtCHI-R	ACCCGTCAAAGGCAAGA
AF036169	qNtF3H-F	CCAGATGGATGGATAGGTG
	qNtF3H-R	GGTAAGGTCGGGCTGTG
AB289449	qNtF3’H-F	CGTGATGGAATCCGACCTA
	qNtF3’H-R	AAGTCATTTCCTCGCACATC
AB289448	qNtDFR-F	CTGGAGCGACTTGGACTTC
	qNtDFR-R	GTGGGAATGTAGGCGTGAG
AB723683	qNtANS-F	TCCCACCTCGCACCTTTG
	qNtANS-R	GCATCCTGTTCATCCTCCTTG
AB723686	qNtUFGT-F	AGAAAGTTATGAAAGAGGCAGAG
	qNtUFGT-R	GGACCGAATCAAATAAGTGTAT
AB289451	qNtFLS-F	GAACTTGAAGGGAAAAGGGG
	qNtFLS-R	TCCCTGTAGGAGGGAGGATT
GQ339768	NtACTIN-F	CGTTTGGACCTTGCTGG
	NtACTIN-R	TCTGGGCAACGGAACCT
c24596_g1	3Race-MYB6-F1	CGCCGTTGTGGTAAAAGTTGCAGA	RACE
	3Race-MYB6-F2	ATCATCAGGCTTCATGCTCTCCTC
c24596_g1	MrMYB6(GFP)-F	acgggggactcttgaccatggCCATGAGGAAGCCTTGCTGC	Subcellular Localization
	MrMYB6(GFP)-R	gcccttgctcaccatactagtAAAAAGGAAGAGGGTAGGAACTGG
	MrMYB6(1300)-F	tttggagagaacacggagctcATGAGGAAGCCTTGCTGCG	Transformation of Tobacco
	MrMYB6(1300)-R	tgaacgatcctgcaggtcgacCTAAAAAAGGAAGAGGGTAGGAACTG
	MrMYB6(AD)-F	gccatggaggccagtgaattcATGAGGAAGCCTTGCTGCG	Y2H
	MrMYB6(AD)-R	cagctcgagctcgatggatccCTAAAAAAGGAAGAGGGTAGGAACTG
	MrMYB6(BD)-F	atggccatggaggccgaattcATGAGGAAGCCTTGCTGCG
	MrMYB6(BD)-R	ctagttatgcggccgctgcagCTAAAAAAGGAAGAGGGTAGGAACTG
NM_117050	AtTT8(BD)-F	atggccatggaggccgaattcATGGATGAATCAAGTATTATTCCGG
	AtTT8(BD)-R	ctagttatgcggccgctgcagCTATAGATTAGTATCATGTATTATGACTTGGTGG
NM_180738	AtTTG1(BD)-F	atggccatggaggccgaattcATGGATAATTCAGCTCCAGATTCG
	AtTTG1(BD)-R	ctagttatgcggccgctgcagTCAAACTCTAAGGAGCTGCATTTTG
JX629461	MrbHLH1(BD)-F	gccatggaggccagtgaattcATGGCTGCACCGCCGAGT
	MrbHLH1(BD)-R	cagctcgagctcgatggatccCTACGAGTCATTGTGGGGTATAATTT
KAB1205222	MrWD40-1(BD)-F	atggccatggaggccgaattcATGGCTGCACCGCCGAGT
	MrWD40-1(BD)-R	ctagttatgcggccgctgcagCTACGAGTCATTGTGGGGTATAATTT
KJ622211	MrANR(0800)-F	ttcctgcagcccgggggatccTTTTTTACAAATTTTAATAAACTTTATACTAAAATAA	Dual Luciferase Assay
	MrANR(0800)-R	tgtttttggcgtcttccatggGGACTTTGTTATTTATCGCTGCTTC
KJ622212	MrLAR(0800)-F	ttcctgcagcccgggggatccTAAATCTAAATAAATATTAAATCAATCAATAAAGTAA
	MrLAR(0800)-R	tgtttttggcgtcttccatggTGTATGCCTTTGTATCAAAAGAAAAGG
c51485_g1	MrANS(0800)-F	ttcctgcagcccgggggatccTCATAGTGTTTGTTTTC
	MrANS(0800)-R	tgtttttggcgtcttccatggTAATAGCAATATATG
c43204_g1	MrUFGT(0800)-F	ttcctgcagcccgggggatccATTTCGATAAACAACCACCCTC
	MrUFGT(0800)-R	tgtttttggcgtcttccatggTTGGACAAAGTTGCTGCAGTTG
c24596_g1	MrMYB6(62-SK)-F	cgctctagaactagtggatccATGAGGAAGCCTTGCTGCG
	MrMYB6(62-SK)-R	gtcgacggtatcgataagcttCTAAAAAAGGAAGAGGGTAGGAACTG
JX629461	MrbHLH1(62-SK)-F	cgctctagaactagtggatccATGGCTGCACCGCCGAGT
	MrbHLH1(62-SK)-R	gtcgacggtatcgataagcttCTACGAGTCATTGTGGGGTATAATTT
KAB1205222	MrWD40-1(62-SK)-F	cgctctagaactagtggatccATGGAGCATTCGAGCCATGA
	MrWD40-1(62-SK)-R	gtcgacggtatcgataagcttTCAAACTTTCAAGAGCTGCATTTT
NM_117050	AtTT8(62-SK)-F	cgctctagaactagtggatccATGGATGAATCAAGTATTATTCCGG
	AtTT8(62-SK)-R	gtcgacggtatcgataagcttCTATAGATTAGTATCATGTATTATGACTTGGTGG
NM_180738	AtTTG(62-SK)-F	cgctctagaactagtggatccATGGATAATTCAGCTCCAGATTCG
	AtTTG(62-SK)-R	gtcgacggtatcgataagcttTCAAACTCTAAGGAGCTGCATTTTG
